# Supplementary material for: Retrospective Analysis of 50 Postnatal BVDV Outbreaks in Cattle from Central Argentina: Clinical, Pathological, and Epidemiological Insights
Source: Viruses. 2025 Oct 11;17(10):1359. doi: 10.3390/v17101359 (PMC12567612; doi:10.3390/v17101359)
Supplement: Supplementary file 1 [file viruses-17-01359-s001.zip]

Archive with 1 entries (1 files):
- viruses-3874016-supplementary.pdf
